# Supplementary material for: Partial agenesis of the pectoralis major and minor muscle: A cadaveric case report
Source: Medicine (Baltimore). 2024 Sep 13;103(37):e39444. doi: 10.1097/MD.0000000000039444 (PMC11404936; doi:10.1097/MD.0000000000039444)
Supplement: Supplementary file 1 [file medi-103-e39444-s001.xlsx]

## Sheet: Hoja1
		Resolution code	Specimen's description	Location	Additional information
		S:49-2022-2094	A 57-year-old North American male, died from a myocardial infraction.	Anatomy Laboratory, School of Medicine, Universidad Finis Terrae	No Further clinical hisrtory available.
